# Supplementary material for: Mililatensols A–C, New Records of Sarsolenane and Capnosane Diterpenes from Soft Coral Sarcophyton mililatensis
Source: Mar Drugs. 2022 Sep 6;20(9):566. doi: 10.3390/md20090566 (PMC9503382; doi:10.3390/md20090566)
Supplement: Supplementary file 1 [file marinedrugs-20-00566-s001.zip]

Archive with 1 entries (1 files):
- marinedrugs-1889372-supplementary.pdf
